# Supplementary material for: Establishment, functional dissection, and single-cell transcriptomal characteristics of patient-derived pulmonary sarcomatoid carcinoma organoids
Source: Front Oncol. 2026 Jun 29;16:1867600. doi: 10.3389/fonc.2026.1867600 (PMC13357198; doi:10.3389/fonc.2026.1867600)
Supplement: Supplementary file 1 [file Table1.xlsx]

## Sheet: Sheet1
Gene set for Epithelial-mesenchymal transition (EMT) and cancer stem cell (CSC) analysis
E	M	CSC
EPCAM	VIM	APC
CDH1	S100A4	ARID1A
OCLN	ACTA2	ASCL2
TJP1	FN1	ASPM
TJP2	CDH2	BCL9
TJP3	COL1A1	BCL9L
COL4A1	COL1A2	BMP7
COL4A2	COL3A1	BMPR1A
COL4A3		BRAF
COL4A4		CDC73
COL4A5		CDH2
COL4A6		CDKN2A
CLDN1		CDX2
CLDN10		CNOT1
CLDN11		CNOT2
CLDN12		CNOT3
CLDN13		CREBBP
CLDN14		CTNNB1
CLDN15		CTR9
CLDN16		CUL4A
CLDN17		DDX6
CLDN18		DICER1
CLDN19		DIS3L2
CLDN2		DLL1
CLDN20		DPPA2
CLDN22		EIF4E
CLDN23		EIF4ENIF1
CLDN24		ELAVL1
CLDN3		ELF5
CLDN34A		EOMES
CLDN34B1		ERDR1
CLDN34B2		ESRRB
CLDN34B3		FANCC
CLDN34B4		FANCD2
CLDN34C1		FGF10
CLDN34C4		FGF4
CLDN34D		FGFR1
CLDN4		FGFR3
CLDN5		FOXO1
CLDN6		FOXO3
CLDN7		FUT10
CLDN8		FZD7
CLDN9		GATA2
CLDND1		GNL3
CLDND2		GSDMA3
KRT1		HES1
KRT10		HES5
KRT12		HMGA2
KRT13		HNF1B
KRT14		HOOK3
KRT15		IGF2BP1
KRT16		JMJD1C
KRT17		KAT2A
KRT18		KAT6A
KRT19		KDM2B
KRT2		KDM3A
KRT20		KDM4C
KRT222		KIT
KRT23		KLF10
KRT24		KLF4
KRT25		LBH
KRT26		LDB1
KRT27		LDB2
KRT28		LEO1
KRT31		LIF
KRT32		LIG4
KRT33A		LIN28A
KRT33B		LOXL2
KRT34		LRP5
KRT35		LSM1
KRT36		MAPK8
KRT39		MCPH1
KRT4		MED10
KRT40		MED12
KRT42		MED14
KRT5		MED15
KRT6A		MED17
KRT6B		MED21
KRT7		MED24
KRT71		MED27
KRT72		MED28
KRT73		MED30
KRT74		MED6
KRT75		MED7
KRT76		METTL14
KRT77		METTL3
KRT78		MIAT
KRT79		MIR294
KRT8		MMP24
KRT80		MTF2
KRT81		MYC
KRT82		NANOG
KRT83		NANOS2
KRT84		NCOA3
KRT85		NFYA
KRT86		NIPBL
KRT9		NKAP
		NODAL
		NOG
		NR2E1
		PADI4
		PAF1
		PANCT2
		PAX2
		PAX8
		PCM1
		PELO
		PHF19
		PIWIL2
		PLA2G2A
		POU5F1
		PRAMEL7
		PRDM14
		PRDM16
		PROX1
		PRRX1
		PTN
		RAF1
		RBPJ
		REST
		RIF1
		RTF1
		SALL1
		SALL4
		SAV1
		SCT
		SETD1A
		SETD6
		SFRP1
		SIX2
		SKI
		SMARCA4
		SMC1A
		SMC3
		SMO
		SOX2
		SOX4
		SOX9
		SPI1
		SRRT
		SS18
		STAG2
		STAT3
		SYMBOL
		TAF5L
		TAF6L
		TAL1
		TBX3
		TCF7L1
		TCF7L2
		TCL1
		TEAD1
		TEAD3
		TEAD4
		TET1
		TFAP2C
		TPT1
		TRIM8
		TRP63
		TUT4
		VANGL2
		VPS72
		WDR43
		WDR62
		WNT7A
		WNT9B
		YAP1
		ZC3H13
		ZFP322A
		ZFP36L2
		ZFP706
		ZHX2
