# Supplementary material for: Establishment, functional dissection, and single-cell transcriptomal characteristics of patient-derived pulmonary sarcomatoid carcinoma organoids
Source: Front Oncol. 2026 Jun 29;16:1867600. doi: 10.3389/fonc.2026.1867600 (PMC13357198; doi:10.3389/fonc.2026.1867600)
Supplement: Supplementary file 2 [file Table2.xlsx]

## Sheet: Sheet1
cluster	mean_cnv	sd_cnv	median_cnv	n_cells
1 B cell_Primary1	132	119	72.6	2131
2 B cell_Primary2	155	136	79.9	558
3 Cluster0	793	206	774	5010
4 Cluster1	663	120	658	4926
5 Cluster10	653	190	624	210
6 Cluster2	330	140	326	2391
7 Cluster3	563	120	554	2351
8 Cluster4	550	143	540	1607
9 Cluster5	528	118	511	1280
10 Cluster6	853	184	846	1278
11 Cluster7	686	145	670	426
12 Cluster8	225	105	204	328
13 Cluster9	690	147	687	237
14 T cell_Primary1	268	103	250	3072
15 T cell_Primary2	289	114	267	2877
